# Supplementary material for: Sparsely Connected Autoencoders: A Multi-Purpose Tool for Single Cell omics Analysis
Source: Int J Mol Sci. 2021 Nov 25;22(23):12755. doi: 10.3390/ijms222312755 (PMC8657975; doi:10.3390/ijms222312755)
Supplement: Supplementary file 1 [file ijms-22-12755-s001.zip]

Archive with 1 entries (1 files):
- ijms-1418174-supplementary.pdf
